# Supplementary material for: A Longitudinal Study of CogEvo’s Prediction of Cognitive Decline in Older Adults
Source: Healthcare (Basel). 2024 Jul 10;12(14):1379. doi: 10.3390/healthcare12141379 (PMC11275605; doi:10.3390/healthcare12141379)
Supplement: Supplementary file 1 [file healthcare-12-01379-s001.zip]

Archive with 1 entries (1 files):
- healthcare-3012087-supplementary.xlsx
