# Supplementary material for: A Longitudinal Study of CogEvo’s Prediction of Cognitive Decline in Older Adults
Source: Healthcare (Basel). 2024 Jul 10;12(14):1379. doi: 10.3390/healthcare12141379 (PMC11275605; doi:10.3390/healthcare12141379)
Supplement: Supplementary file 1 [file healthcare-12-01379-s001.zip › healthcare-3012087-supplementary.xlsx]

## Sheet: Supplementary
Supplementary tables
Table S1. Odds ratios of CogEvo subclassification for Orientation at baseline for cognitive decline during 2 years
	Variables	OR	95%CI					P-values
Model 1a	CogEvo subclassification Grade 2&3/4 for Orientation	2.01	(	0.153	-	26.4	)	0.595
Model 2b	CogEvo subclassification Grade 2&3/4 for Orientation	2.43	(	0.228	-	25.8	)	0.462
Model 3c	CogEvo subclassification Grade 2&3/4 for Orientation	1.38	(	0.109	-	17.4	)	0.805
Model 4d	CogEvo subclassification Grade 2&3/4 for Orientation	1.29	(	0.108	-	15.4	)	0.842
a,Adjusted for age,sex,education and number of prescribed medicines( >6 /<6) .
b,Adjusted for sex,education and number of prescribed medicines( >6 /<6) .
c,Adjusted for age,sex,education,number of prescribed medicines( >6 /<6) and MMSE.
d,Adjusted for sex,education,number of prescribed medicines( >6 /<6) and MMSE.
Table S2. Odds ratios of CogEvo subclassification for Follow the order at baseline for cognitive decline during 2 years
	Variables	OR	95%CI					P-values
Model 1a	CogEvo subclassification Grade 2&3/4 for Follow the order	1.67	(	0.32	-	8.67	)	0.544
Model 2b	CogEvo subclassification Grade 2&3/4 for Follow the order	2.71	(	0.58	-	12.6	)	0.204
Model 3c	CogEvo subclassification Grade 2&3/4 for Follow the order	1.4	(	0.264	-	7.4	)	0.693
Model 4d	CogEvo subclassification Grade 2&3/4 for Follow the order	2	(	0.468	-	1.04	)	0.079
a,Adjusted for age,sex,education and number of prescribed medicines( >6 /<6) .
b,Adjusted for sex,education and number of prescribed medicines( >6 /<6) .
c,Adjusted for age,sex,education,number of prescribed medicines( >6 /<6) and MMSE.
d,Adjusted for sex,education,number of prescribed medicines( >6 /<6) and MMSE.
Table S3. Odds ratios of CogEvo subclassification for Flash light at baseline for cognitive decline during 2 years
	Variables	OR	95%CI					P-values
Model 1a	CogEvo subclassification Grade 2&3/4 for Flash light	12.6	(	1.35	-	118	)	0.026
Model 2b	CogEvo subclassification Grade 2&3/4 for Flash light	11.8	(	0.76	-	20.7	)	0.023
Model 3c	CogEvo subclassification Grade 2&3/4 for Flash light	13.6	(	1.34	-	138	)	0.027
Model 4d	CogEvo subclassification Grade 2&3/4 for Flash light	9.95	(	1.17	-	84.9	)	0.036
a,Adjusted for age,sex,education and number of prescribed medicines( >6 /<6) .
b,Adjusted for sex,education and number of prescribed medicines( >6 /<6) .
c,Adjusted for age,sex,education,number of prescribed medicines( >6 /<6) and MMSE.
d,Adjusted for sex,education,number of prescribed medicines( >6 /<6) and MMSE.
Table S4. Odds ratios of CogEvo subclassification for Rote 99 at baseline for cognitive decline during 2 years
	Variables	OR	95%CI					P-values
Model 1a	CogEvo subclassification Grade 2&3/4 for Route 99	3.4	(	0.452	-	8.01	)	0.098
Model 2b	CogEvo subclassification Grade 2&3/4 for Route 99	4.79	(	1.2	-	19.1	)	0.026
Model 3c	CogEvo subclassification Grade 2&3/4 for Route 99	2.48	(	0.538	-	11.5	)	0.244
Model 4d	CogEvo subclassification Grade 2&3/4 for Route 99	3.43	(	2.75	-	144	)	0.092
a,Adjusted for age,sex,education and number of prescribed medicines( >6 /<6) .
b,Adjusted for sex,education and number of prescribed medicines( >6 /<6) .
c,Adjusted for age,sex,education,number of prescribed medicines( >6 /<6) and MMSE.
d,Adjusted for sex,education,number of prescribed medicines( >6 /<6) and MMSE.
Table S5. Odds ratios of CogEvo subclassification for Same shape at baseline for cognitive decline during 2 years
	Variables	OR	95%CI					P-values
Model 1a	CogEvo subclassification Grade 2&3/4 for Same shape	1.89	(	0.46	-	7.74	)	0.378
Model 2b	CogEvo subclassification Grade 2&3/4 for Same shape	2.7	(	0.711	-	10.5	)	0.144
Model 3c	CogEvo subclassification Grade 2&3/4 for Same shape	1.9	(	0.452	-	8.01	)	0.38
Model 4d	CogEvo subclassification Grade 2&3/4 for Same shape	2.61	(	0.661	-	10.3	)	0.006
a,Adjusted for age,sex,education and number of prescribed medicines( >6 /<6).
b,Adjusted for sex,education and number of prescribed medicines( >6 /<6) .
c,Adjusted for age,sex,education,number of prescribed medicines( >6 /<6) and MMSE.
d,Adjusted for sex,education,number of prescribed medicines( >6 /<6) and MMSE.
